# Supplementary material for: Genomic and clinical predictors of lacosamide response in refractory epilepsies
Source: Epilepsia Open. 2019 Sep 25;4(4):563–71. doi: 10.1002/epi4.12360 (PMC6885661; doi:10.1002/epi4.12360)
Supplement: Supplementary file 1 [file EPI4-4-0-s001.xlsx]

## Sheet: Sheet1
Supplementary table 1: Candidate ADME and sodium channel genes (n=281) considered in exome sequencing analyses.
Gene	Chr	Name	Function	Class
ABCA1	6	ATP-binding cassette, sub-family A (ABC1), member 1	Transporter	ADME
ABCA4	6	ATP-binding cassette, sub-family A (ABC1), member 4	Transporter	ADME
ABCB11	6	ATP-binding cassette, sub-family B (MDR/TAP), member 11	Transporter	ADME
ABCB4	6	ATP-binding cassette, sub-family B (MDR/TAP), member 4	Transporter	ADME
ABCB5	6	ATP-binding cassette, sub-family B (MDR/TAP), member 5	Transporter	ADME
ABCB6	6	ATP-binding cassette, sub-family B (MDR/TAP), member 6	Transporter	ADME
ABCB7	6	ATP-binding cassette, sub-family B (MDR/TAP), member 7	Transporter	ADME
ABCB8	7	ATP-binding cassette, sub-family B (MDR/TAP), member 8	Transporter	ADME
ABCC1	6	ATP-binding cassette, sub-family C (CFTR/MRP), member 1	Transporter	ADME
ABCC10	6	ATP-binding cassette, sub-family C (CFTR/MRP), member 10	Transporter	ADME
ABCC11	6	ATP-binding cassette, sub-family C (CFTR/MRP), member 11	Transporter	ADME
ABCC12	7	ATP-binding cassette, sub-family C (CFTR/MRP), member 12	Transporter	ADME
ABCC13	5	ATP-binding cassette, sub-family C (CFTR/MRP), member 13	Transporter	ADME
ABCC3	7	ATP-binding cassette, sub-family C (CFTR/MRP), member 3	Transporter	ADME
ABCC4	7	ATP-binding cassette, sub-family C (CFTR/MRP), member 4	Transporter	ADME
ABCC5	6	ATP-binding cassette, sub-family C (CFTR/MRP), member 5	Transporter	ADME
ABCC6	6	ATP-binding cassette, sub-family C (CFTR/MRP), member 6	Transporter	ADME
ABCC8	6	ATP-binding cassette, sub-family C (CFTR/MRP), member 8	Transporter	ADME
ABCC9	6	ATP-binding cassette, sub-family C (CFTR/MRP), member 9	Transporter	ADME
ABCG1	6	ATP-binding cassette, sub-family G (WHITE), member 1	Transporter	ADME
ADH1A	6	alcohol dehydrogenase 1A (class I), alpha polypeptide	Phase I	ADME
ADH1B	6	alcohol dehydrogenase IB (class I), beta polypeptide	Phase I	ADME
ADH1C	6	alcohol dehydrogenase 1C (class I), gamma polypeptide	Phase I	ADME
ADH4	6	alcohol dehydrogenase 4 (class II), pi polypeptide	Phase I	ADME
ADH5	6	alcohol dehydrogenase 5 (class III), chi polypeptide,methionyl aminopeptidase 1	Phase I	ADME
ADH6	6	alcohol dehydrogenase 6 (class V)	Phase I	ADME
ADH7	6	alcohol dehydrogenase 7 (class IV), mu or sigma polypeptide	Phase I	ADME
ADHFE1	4	alcohol dehydrogenase, iron containing, 1	Phase I	ADME
AHR	7	aryl hydrocarbon receptor	Modifier	ADME
ALDH1A1	6	aldehyde dehydrogenase 1 family, member A1	Phase I	ADME
ALDH1A2	6	aldehyde dehydrogenase 1 family, member A2	Phase I	ADME
ALDH1A3	6	aldehyde dehydrogenase 1 family, member A3	Phase I	ADME
ALDH1B1	6	aldehyde dehydrogenase 1 family, member B1	Phase I	ADME
ALDH2	6	aldehyde dehydrogenase 2 family (mitochondrial)	Phase I	ADME
ALDH3A1	6	aldehyde dehydrogenase 3 family, memberA1	Phase I	ADME
ALDH3A2	6	aldehyde dehydrogenase 3 family, member A2	Phase I	ADME
ALDH3B1	6	aldehyde dehydrogenase 3 family, member B1	Phase I	ADME
ALDH3B2	6	aldehyde dehydrogenase 3 family, member B2	Phase I	ADME
ALDH4A1	7	aldehyde dehydrogenase 4 family, member A1	Phase I	ADME
ALDH5A1	7	aldehyde dehydrogenase 5 family, member A1	Phase I	ADME
ALDH6A1	7	aldehyde dehydrogenase 6 family, member A1	Phase I	ADME
ALDH7A1	6	aldehyde dehydrogenase 7 family, member A1	Phase I	ADME
ALDH8A1	6	aldehyde dehydrogenase 8 family, member A1	Phase I	ADME
ALDH9A1	6	aldehyde dehydrogenase 9 family, member A1	Phase I	ADME
AOX1	6	aldehyde oxidase 1	Phase I	ADME
ARNT	6	aryl hydrocarbon receptor nuclear translocator	Modifier	ADME
ARSA	5	arylsulfatase A	Modifier	ADME
ATP7A	3	ATPase, Cu++ transporting, alpha polypeptide (Menkes syndrome)	Modifier	ADME
ATP7B	3	ATPase, Cu++ transporting, beta polypeptide	Modifier	ADME
CAT	5	catalase	Modifier	ADME
CBR1	6	carbonyl reductase 1	Phase I	ADME
CBR3	6	carbonyl reductase 3	Phase I	ADME
CDA	6	cytidine deaminase	Modifier	ADME
CES1	7	carboxylesterase 1 (monocyte/macrophage serine esterase 1)	Phase I	ADME
CES2	7	carboxylesterase 2 (intestine, liver)	Phase I	ADME
CFTR	3	cystic fibrosis transmembrane conductance regulator	Modifier	ADME
CHST1	4	carbohydrate (keratan sulfate Gal-6) sulfotransferase 1	Phase II	ADME
CHST10	4	carbohydrate sulfotransferase 10	Phase II	ADME
CHST11	4	carbohydrate (chondroitin 4) sulfotransferase 11	Phase II	ADME
CHST12	4	carbohydrate (chondroitin 4) sulfotransferase 12	Phase II	ADME
CHST13	4	carbohydrate (chondroitin 4) sulfotransferase 13	Phase II	ADME
CHST2	4	carbohydrate (N-acetylglucosamine-6-O) sulfotransferase 2	Phase II	ADME
CHST3	4	carbohydrate (chondroitin 6) sulfotransferase 3	Phase II	ADME
CHST4	4	carbohydrate (N-acetylglucosamine 6-O) sulfotransferase 4	Phase II	ADME
CHST5	4	carbohydrate (N-acetylglucosamine 6-O) sulfotransferase 5	Phase II	ADME
CHST6	4	carbohydrate (N-acetylglucosamine 6-O) sulfotransferase 6	Phase II	ADME
CHST7	4	carbohydrate (N-acetylglucosamine 6-O) sulfotransferase 7	Phase II	ADME
CHST8	5	carbohydrate (N-acetylgalactosamine 4-0) sulfotransferase 8	Phase II	ADME
CHST9	4	carbohydrate (N-acetylgalactosamine 4-0) sulfotransferase 9	Phase II	ADME
CYB5R3	6	cytochrome b5 reductase 3	Phase I	ADME
CYP11A1	6	cytochrome P450, family 11, subfamily A, polypeptide 1	Phase I	ADME
CYP11B1	6	cytochrome P450, family 11, subfamily B, polypeptide 1	Phase I	ADME
CYP11B2	6	cytochrome P450, family 11, subfamily B, polypeptide 2	Phase I	ADME
CYP17A1	6	cytochrome P450, family 17, subfamily A, polypeptide 1	Phase I	ADME
CYP19A1	5	cytochrome P450, family 19, subfamily A, polypeptide 1	Phase I	ADME
CYP1B1	6	cytochrome P450, family 1, subfamily B, polypeptide 1	Phase I	ADME
CYP20A1	6	cytochrome P450, family 20, subfamily A, polypeptide 1	Phase I	ADME
CYP20A1	6	cytochrome P450, family 20, subfamily A, polypeptide 1	Phase I	ADME
CYP21A2	6	cytochrome P450, family 21, subfamily A, polypeptide 2	Phase I	ADME
CYP24A1	6	cytochrome P450, family 24, subfamily A, polypeptide 1	Phase I	ADME
CYP26A1	6	cytochrome P450, family 26, subfamily A, polypeptide 1	Phase I	ADME
CYP26C1	5	cytochrome P450, family 26, subfamily C, polypeptide 1	Phase I	ADME
CYP27A1	6	cytochrome P450, family 27, subfamily A, polypeptide 1	Phase I	ADME
CYP27B1	5	cytochrome P450, family 27, subfamily B, polypeptide 1	Phase I	ADME
CYP2A13	6	cytochrome P450, family 2, subfamily A, polypeptide 13	Phase I	ADME
CYP2A7	6	cytochrome P450, family 2, subfamily A, polypeptide 7	Phase I	ADME
CYP2C18	6	cytochrome P450, family 2, subfamily C, polypeptide 18	Phase I	ADME
CYP2D7P1	4	cytochrome P450, family 2, subfamily D, polypeptide 7 pseudogene 1	Phase I	ADME
CYP2F1	6	cytochrome P450, family 2, subfamily F, polypeptide 1	Phase I	ADME
CYP2J2	6	cytochrome P450, family 2, subfamily J, polypeptide 2	Phase I	ADME
CYP2R1	5	cytochrome P450, family 2, subfamily R, polypeptide 1	Phase I	ADME
CYP2S1	5	cytochrome P450, family 2, subfamily S, polypeptide 1	Phase I	ADME
CYP39A1	6	cytochrome P450, family 39, subfamily A, polypeptide 1	Phase I	ADME
CYP3A43	6	cytochrome P450, family 3, subfamily A, polypeptide 43	Phase I	ADME
CYP3A7	6	cytochrome P450, family 3, subfamily A, polypeptide 7	Phase I	ADME
CYP46A1	5	cytochrome P450, family 46, subfamily A, polypeptide 1	Phase I	ADME
CYP4A11	5	cytochrome P450, family 4, subfamily A, polypeptide 11	Phase I	ADME
CYP4B1	6	cytochrome P450, family 4, subfamily B, polypeptide 1	Phase I	ADME
CYP4F11	6	cytochrome P450, family 4, subfamily F, polypeptide 11	Phase I	ADME
CYP4F12	5	cytochrome P450, family 4, subfamily F, polypeptide 12	Phase I	ADME
CYP4F2	5	cytochrome P450, family 4, subfamily F, polypeptide 2	Phase I	ADME
CYP4F3	5	cytochrome P450, family 4, subfamily F, polypeptide 3	Phase I	ADME
CYP4F8	5	cytochrome P450, family 4, subfamily F, polypeptide 8	Phase I	ADME
CYP4Z1	5	cytochrome P450, family 4, subfamily Z, polypeptide 1	Phase I	ADME
CYP51A1	6	cytochrome P450, family 51, subfamily A, polypeptide 1	Phase I	ADME
CYP7A1	7	cytochrome P450, family 7, subfamily A, polypeptide 1	Phase I	ADME
CYP7B1	5	cytochrome P450, family 7, subfamily B, polypeptide 1	Phase I	ADME
CYP8B1	5	cytochrome P450, family 8, subfamily B, polypeptide 1	Phase I	ADME
DDO	4	D-aspartate oxidase	Phase I	ADME
DHRS1	4	dehydrogenase/reductase (SDR family) member 1	Phase I	ADME
DHRS12	4	dehydrogenase/reductase (SDR family) member 12	Phase I	ADME
DHRS13	5	dehydrogenase/reductase (SDR family) member 13	Phase I	ADME
DHRS2	5	dehydrogenase/reductase (SDR family) member 2	Phase I	ADME
DHRS3	4	dehydrogenase/reductase (SDR family) member 3	Phase I	ADME
DHRS4	4	dehydrogenase/reductase (SDR family) member 4	Phase I	ADME
DHRS4L1	4	dehydrogenase/reductase (SDR family) member 4 like 1	Phase I	ADME
DHRS4L2	4	dehydrogenase/reductase (SDR family) member 4 like 2	Phase I	ADME
DHRS7	4	dehydrogenase/reductase (SDR family) member 7	Phase I	ADME
DHRS7B	4	dehydrogenase/reductase (SDR family) member 7B	Phase I	ADME
DHRS7C	4	dehydrogenase/reductase (SDR family) member 7C	Phase I	ADME
DHRS9	4	dehydrogenase/reductase (SDR family) member 9	Phase I	ADME
DHRSX	4	dehydrogenase/reductase (SDR family) X-linked	Phase I	ADME
DPEP1	4	dipeptidase 1 (renal)	Phase I	ADME
EPHX1	7	epoxide hydrolase 1, microsomal (xenobiotic)	Phase I	ADME
EPHX2	6	epoxide hydrolase 2, cytoplasmic	Phase I	ADME
FMO1	6	flavin containing monooxygenase 1	Phase I	ADME
FMO2	6	flavin containing monooxygenase 2	Phase I	ADME
FMO3	7	flavin containing monooxygenase 3	Phase I	ADME
FMO4	6	flavin containing monooxygenase 4	Phase I	ADME
FMO5	6	flavin containing monooxygenase 5	Phase I	ADME
FMO6P	4	flavin containing monooxygenase 6	Phase I	ADME
GPX1	5	glutathione peroxidase 1	Phase I	ADME
GPX2	6	glutathione peroxidase 2 (gastrointestinal)	Phase I	ADME
GPX3	6	glutathione peroxidase 3 (plasma)	Phase I	ADME
GPX4	5	glutathione peroxidase 4 (phospholipid hydroperoxidase)	Phase I	ADME
GPX5	5	glutathione peroxidase 5 (epididymal androgen-related protein)	Phase I	ADME
GPX6	5	glutathione peroxidase 6 (olfactory)	Phase I	ADME
GPX7	6	glutathione peroxidase 7	Phase I	ADME
GSR	6	glutathione reductase	Phase I	ADME
GSS	5	glutathione synthetase	Phase I	ADME
GSTA1	7	glutathione S-transferase A1	Phase II	ADME
GSTA2	7	glutathione S-transferase A2	Phase II	ADME
GSTA3	7	glutathione S-transferase A3	Phase II	ADME
GSTA4	7	glutathione S-transferase A4	Phase II	ADME
GSTA5	7	glutathione S-transferase A5	Phase II	ADME
GSTCD	5	glutathione S-transferase, C-terminal domain containing	Phase II	ADME
GSTK1	6	glutathione S-transferase kappa 1	Phase II	ADME
GSTM2	7	glutathione S-transferase M2 (muscle),glutathione S-transferase M4	Phase II	ADME
GSTM3	7	glutathione S-transferase M3 (brain)	Phase II	ADME
GSTM4	7	glutathione S-transferase M4	Phase II	ADME
GSTM5	6	glutathione S-transferase M5	Phase II	ADME
GSTO1	7	glutathione S-transferase omega 1,glutathione S-transferase omega 2	Phase II	ADME
GSTO2	7	glutathione S-transferase omega 2	Phase II	ADME
GSTT2	7	glutathione S-transferase theta 2	Phase II	ADME
GSTZ1	6	glutathione transferase zeta 1 (maleylacetoacetate isomerase)	Phase II	ADME
HAGH	4	hydroxyacylglutathione hydrolase	Phase I	ADME
HNF4A	5	hepatocyte nuclear factor 4, alpha	Modifier	ADME
HNMT	5	histamine N-methyltransferase	Phase II	ADME
HSD11B1	5	hydroxysteroid (17-beta) dehydrogenase 11	Phase I	ADME
HSD17B11	5	hydroxysteroid (17-beta) dehydrogenase 11	Phase I	ADME
HSD17B14	5	hydroxysteroid (17-beta) dehydrogenase 14	Phase I	ADME
IAPP	4	islet amyloid polypeptide	Modifier	ADME
KCNJ11	4	potassium inwardly-rectifying channel, subfamily J, member 11	Modifier	ADME
LOC728667	4	similar to dehydrogenase/reductase (SDR family) member 2 isoform 1	Phase I	ADME
LOC731356	5	similar to dehydrogenase/reductase (SDR family) member 4 like 2	Phase I	ADME
LOC731931	4	similar to dehydrogenase/reductase (SDR family) member 2 isoform 1	Phase I	ADME
MAT1A	4	methionine adenosyltransferase I, alpha	Modifier	ADME
METAP1	4	methionyl aminopeptidase 1	Phase I	ADME
MGST1	5	microsomal glutathione S-transferase 1	Phase II	ADME
MGST2	5	microsomal glutathione S-transferase 2	Phase II	ADME
MGST3	5	microsomal glutathione S-transferase 3	Phase II	ADME
MPO	5	myeloperoxidase	Modifier	ADME
NNMT	6	nicotinamide N-methyltransferase	Phase II	ADME
NOS1	5	nitric oxide synthase 1 (neuronal)	Phase I	ADME
NOS2A	5	nitric oxide synthase 2A (inducible, hepatocytes)	Phase I	ADME
NOS3	5	nitric oxide synthase 3 (endothelial cell)	Phase I	ADME
NR1I2	6	nuclear receptor subfamily 1, group I, member 2	Modifier	ADME
NR1I3	6	nuclear receptor subfamily 1, group I, member 3	Modifier	ADME
PDE3A	4	phosphodiesterase 3A, cGMP-inhibited	Phase I	ADME
PDE3B	4	phosphodiesterase 3B, cGMP-inhibited	Phase I	ADME
PLGLB1	4	plasminogen-like B1	Phase I	ADME
PNMT	6	phenylethanolamine N-methyltransferase	Phase II	ADME
PON1	6	paraoxonase 1	Phase I	ADME
PON2	6	paraoxonase 2	Phase I	ADME
PON3	6	paraoxonase 3	Phase I	ADME
POR	6	P450 (cytochrome) oxidoreductase	Modifier	ADME
PPARA	5	peroxisome proliferator-activated receptor alpha	Modifier	ADME
PPARD	6	peroxisome proliferative activated receptor, delta	Modifier	ADME
PPARG	6	peroxisome proliferative activated receptor, gamma	Modifier	ADME
RXRA	6	retinoid X receptor, alpha	Modifier	ADME
SCN10A	3	sodium voltage-gated channel alpha subunit 10	Nav1.8, hPN3, SNS, PN3	Na channel
SCN11A	3	sodium voltage-gated channel alpha subunit 11	Nav1.9, NaN, SNS-2	Na channel
SCN1A	2	sodium voltage-gated channel alpha subunit 1	Nav1.1, GEFSP2, HBSCI, NAC1, SMEI	Na channel
SCN1B	19	sodium voltage-gated channel beta subunit 1		Na channel
SCN2A	2	sodium voltage-gated channel alpha subunit 2	Nav1.2, HBSCII, HBSCI	Na channel
SCN2B	11	sodium voltage-gated channel beta subunit 2		Na channel
SCN3A	2	sodium voltage-gated channel alpha subunit 3	Nav1.3	Na channel
SCN3B	11	sodium voltage-gated channel beta subunit 3	HSA243396	Na channel
SCN4A	17	sodium voltage-gated channel alpha subunit 4	Nav1.4, HYPP, SkM1	Na channel
SCN4B	11	sodium voltage-gated channel beta subunit 4	LQT10	Na channel
SCN5A	3	sodium voltage-gated channel alpha subunit 5	Nav1.5, LQT3, HB1, HBBD, PFHB1, IVF, HB2, HH1, SSS1, CDCD2, CMPD2, ICCD	Na channel
SCN7A	2	sodium voltage-gated channel alpha subunit 7	Nav2.1, Nav2.2, NaG	Na channel
SCN8A	12	sodium voltage-gated channel alpha subunit 8	Nav1.6, NaCh6, PN4, CerIII	Na channel
SCN9A	2	sodium voltage-gated channel alpha subunit 9	Nav1.7, PN1, NE-NA, NENA, ETHA	Na channel
SERPINA7	5	serpin peptidase inhibitor, clade A (alpha-1 antiproteinase, antitrypsin), member 7	Modifier	ADME
SLC10A1	7	solute carrier family 10 (sodium/bile acid cotransporter family), member 1	Transporter	ADME
SLC10A2	6	solute carrier family 10 (sodium/bile acid cotransporter family), member 2	Transporter	ADME
SLC13A1	6	solute carrier family 13 (sodium/sulfate symporters), member 1	Transporter	ADME
SLC13A2	6	solute carrier family 13 (sodium-dependent dicarboxylate transporter), member 2	Transporter	ADME
SLC13A3	6	solute carrier family 13 (sodium-dependent dicarboxylate transporter), member 3	Transporter	ADME
SLC15A1	7	solute carrier family 15 (oligopeptide transporter), member 1	Transporter	ADME
SLC16A1	6	solute carrier family 16 (monocarboxylic acid Transporter), member 1	Transporter	ADME
SLC19A1	6	solute carrier family 19 (folate transporter), member 1	Transporter	ADME
SLC22A10	6	solute carrier family 22 (organic anion/cation transporter), member 10	Transporter	ADME
SLC22A11	7	solute carrier family 22 (organic anion/cation transporter), member 11	Transporter	ADME
SLC22A12	6	solute carrier family 22 (organic anion/cation transporter), member 12	Transporter	ADME
SLC22A13	6	solute carrier family 22 (organic cation transporter), member 13	Transporter	ADME
SLC22A14	6	solute carrier family 22 (organic cation transporter), member 14	Transporter	ADME
SLC22A15	6	solute carrier family 22 (organic cation transporter), member 15	Transporter	ADME
SLC22A16	6	solute carrier family 22 (organic cation transporter), member 16	Transporter	ADME
SLC22A17	6	solute carrier family 22 (organic cation transporter), member 17	Transporter	ADME
SLC22A18	6	solute carrier family 22 (organic cation transporter), member 18	Transporter	ADME
SLC22A18AS	6	solute carrier family 22 (organic cation transporter), member 18 antisense	Transporter	ADME
SLC22A3	6	solute carrier family 22 (extraneuronal monoamine transporter), member 3	Transporter	ADME
SLC22A4	6	solute carrier family 22 (organic cation transporter), member 4	Transporter	ADME
SLC22A5	6	solute carrier family 22 (organic cation transporter), member 5	Transporter	ADME
SLC22A7	6	solute carrier family 22 (organic anion transporter), member 7	Transporter	ADME
SLC22A8	7	solute carrier family 22 (organic anion transporter), member 8	Transporter	ADME
SLC22A9	6	solute carrier family 22 (organic anion/cation transporter), member 9	Transporter	ADME
SLC27A1	6	solute carrier family 27 (fatty acid transporter), member 1	Transporter	ADME
SLC28A1	6	solute carrier family 28 (sodium-coupled nucleoside transporter), member 1	Transporter	ADME
SLC28A2	6	solute carrier family 28 (sodium-coupled nucleoside transporter), member 2	Transporter	ADME
SLC28A3	6	solute carrier family 28 (sodium-coupled nucleoside transporter), member 3	Transporter	ADME
SLC29A1	6	solute carrier family 29 (nucleoside Transporter), member 1	Transporter	ADME
SLC29A2	6	solute carrier family 29 (nucleoside Transporter), member 2	Transporter	ADME
SLC2A4	6	solute carrier family 2 (facilitated glucose transporter), member 4	Transporter	ADME
SLC2A5	6	solute carrier family 2 (facilitated glucose/fructose transporter), member 5	Transporter	ADME
SLC5A6	6	solute carrier family 5 (sodium-dependent vitamin transporter)	Transporter	ADME
SLC6A6	6	solute carrier family 6 (neurotransmitter transporter, taurine), member 6	Transporter	ADME
SLC7A5	7	solute carrier family 7 (cationic amino acid transporter, y+ system), member 5	Transporter	ADME
SLC7A7	5	solute carrier family 7 (cationic amino acid transporter, y+ system), member 7	Transporter	ADME
SLC7A8	6	solute carrier family 7 (cationic amino acid transporter, y+ system), member 8	Transporter	ADME
SLCO1A2	7	solute carrier organic anion transporter family, member 1A2	Transporter	ADME
SLCO1C1	6	solute carrier organic anion transporter family, member 1C1	Transporter	ADME
SLCO2A1	6	solute carrier organic anion transporter family, member 2A1	Transporter	ADME
SLCO2B1	7	solute carrier organic anion transporter family, member 2B1	Transporter	ADME
SLCO3A1	6	solute carrier organic anion transporter family, member 3A1	Transporter	ADME
SLCO4A1	6	solute carrier organic anion transporter family, member 4A1	Transporter	ADME
SLCO4C1	6	solute carrier organic anion transporter family, member 4C1	Transporter	ADME
SLCO5A1	6	solute carrier organic anion transporter family, member 5A1	Transporter	ADME
SLCO6A1	6	solute carrier organic anion transporter family, member 6A1	Transporter	ADME
SOD1	5	superoxide dismutase 1, soluble (amyotrophic lateral sclerosis 1 (adult))	Modifier	ADME
SOD2	5	superoxide dismutase 2, mitochondrial	Modifier	ADME
SOD3	5	superoxide dismutase 3, extracellular precursor	Modifier	ADME
SULF1	5	sulfatase 1	Phase I	ADME
SULT1A2	7	sulfotransferase family, cytosolic, 1A, phenol-preferring, member 2	Phase II	ADME
SULT1A3	7	sulfotransferase family, cytosolic, 1A, phenol-preferring, member 3	Phase II	ADME
SULT1B1	7	sulfotransferase family, cytosolic, 1B, member 1	Phase II	ADME
SULT1C1	6	sulfotransferase family, cytosolic, 1C, member 1	Phase II	ADME
SULT1C2	6	sulfotransferase family, cytosolic, 1C, member 2	Phase II	ADME
SULT1E1	6	sulfotransferase family 1E, estrogen-preferring, member 1	Phase II	ADME
SULT2A1	6	sulfotransferase family, cytosolic, 2A, DHEA preferring, member 1	Phase II	ADME
SULT2B1	6	sulfotransferase family, cytosolic, 2B, member 1	Phase II	ADME
SULT4A1	5	sulfotransferase family 4A, member 1	Phase II	ADME
TAP1	6	transporter 1, ATP-binding cassette, sub-family B (MDR/TAP)	Transporter	ADME
TAP2	5	transporter 2, ATP-binding cassette, sub-family B (MDR/TAP)	Transporter	ADME
UGT1A10	6	UDP glucuronosyltransferase 1 family, polypeptide A10	Phase II	ADME
UGT1A3	7	UDP glucuronosyltransferase 1 family, polypeptide A3	Phase II	ADME
UGT1A4	6	UDP glucuronosyltransferase 1 family, polypeptide A4	Phase II	ADME
UGT1A5	6	UDP glucuronosyltransferase 1 family, polypeptide A5	Phase II	ADME
UGT1A6	7	UDP glucuronosyltransferase 1 family, polypeptide A6	Phase II	ADME
UGT1A7	7	UDP glucuronosyltransferase 1 family, polypeptide A7	Phase II	ADME
UGT1A8	7	UDP glucuronosyltransferase 1 family, polypeptide A8	Phase II	ADME
UGT1A9	7	UDP glucuronosyltransferase 1 family, polypeptide A9	Phase II	ADME
UGT2A1	7	UDP glucuronosyltransferase 2 family, polypeptide A1	Phase II	ADME
UGT2B10	6	UDP glucuronosyltransferase 2 family, polypeptide B10	Phase II	ADME
UGT2B11	7	UDP glucuronosyltransferase 2 family, polypeptide B11	Phase II	ADME
UGT2B28	7	UDP glucuronosyltransferase 2 family, polypeptide B28	Phase II	ADME
UGT2B4	7	UDP glucuronosyltransferase 2 family, polypeptide B4	Phase II	ADME
UGT8	5	UDP glycosyltransferase 8 (UDP-galactose ceramide galactosyltransferase)	Phase II	ADME
XDH	5	xanthine dehydrogenase	Phase I	ADME
