# Supplementary material for: Genomic and clinical predictors of lacosamide response in refractory epilepsies
Source: Epilepsia Open. 2019 Sep 25;4(4):563–71. doi: 10.1002/epi4.12360 (PMC6885661; doi:10.1002/epi4.12360)
Supplement: Supplementary file 2 [file EPI4-4-0-s002.xlsx]

## Sheet: Sheet1
Supplementary table 2: SKAT-O results for seizure-free vs no response groups
Gene	RANGE	N_INFORMATIVE	NumVar	NumPolyVar	Q	rho	Pvalue	Gene-set
CYP24A1	20:52769987-52790516,20:52769987-52790516	111	3	2	447.143	1	0.00140457	ADME
POR	7:75544419-75616173	111	6	5	1414.62	1	0.00436644	ADME
ARNT	1:150782180-150849244,1:150782180-150849244,1:150782180-150849244	111	4	2	380.775	0	0.00451935	ADME
ADH1B	4:100227526-100242572	111	3	3	345.395	0.9	0.0120861	ADME
SLC22A16	6:110745906-110797844	111	2	2	448.312	0	0.0295075	ADME
CYP3A7	7:99302659-99332819	111	3	2	232.564	0.6	0.0327892	ADME
SLC13A2	17:26800663-26824798,17:26800663-26824798,17:26800663-26824798,17:26800663-26824798	111	3	2	85.0324	0	0.0515602	ADME
CYP26A1	10:94833231-94837641,10:94833646-94837641	111	2	2	125.649	0	0.112336	ADME
CYP2C18	10:96443250-96495947,10:96443250-96495947	111	4	3	404.731	0	0.115212	ADME
SCN5A	3:38589552-38691163,3:38589552-38691163,3:38589552-38691163,3:38589552-38691163,3:38589552-38691164,3:38589552-38691164	111	10	6	265.632	0	0.130402	Na channel
ABCB8	7:150725509-150744869	111	6	3	138.128	0	0.133058	ADME
NR1I2	3:119499330-119537332,3:119501556-119537332,3:119499330-119537332	111	2	2	167.246	0	0.142113	ADME
CYP2S1	19:41699114-41713444	111	2	2	78.787	0	0.146575	ADME
SLC28A1	15:85427912-85489027,15:85427912-85439268	111	5	4	426.909	1	0.17148	ADME
ABCC11	16:48200821-48266182,16:48200821-48269088,16:48200821-48269088	111	10	5	265.388	0	0.172406	ADME
CHST12	7:2443258-2474216	111	2	2	69.153	1	0.187483	ADME
ABCC1	16:16043433-16236930,16:16043433-16236930,16:16043433-16236930,16:16043433-16236930,16:16043433-16236930	111	8	6	330.394	1	0.1963	ADME
CYP39A1	6:46517444-46620523	111	4	4	308.217	1	0.200493	ADME
SLC22A10	11:63057429-63079246	111	5	3	176.727	1	0.231544	ADME
SLCO4A1	20:61273796-61303647	111	3	3	168.231	0	0.234564	ADME
SLC10A2	13:103696347-103719196	111	5	4	198.843	0	0.235618	ADME
ABCA4	1:94458393-94586705	111	18	13	816.073	1	0.245654	ADME
SLC22A5	5:131705400-131731306	111	3	2	103.423	1	0.24752	ADME
MGST2	4:140586921-140625406,4:140586921-140661899,4:140586921-140661899,4:140586921-140625406	111	6	5	254.991	0	0.253206	ADME
ALDH9A1	1:165631448-165667900	111	5	3	264.847	1	0.254176	ADME
SLC13A3	20:45186461-45280100,20:45186461-45280100,20:45186461-45313124,20:45186461-45280100,20:45186461-45313124	111	2	2	39.0896	0	0.262579	ADME
SCN9A	2:167051696-167232497	111	10	7	283.885	0	0.262698	Na channel
SLC22A13	3:38307297-38319806	111	3	3	125.98	1	0.294946	ADME
SLCO4C1	5:101569691-101632253	111	2	2	67.3585	1	0.295771	ADME
ALDH8A1	6:135238527-135271260,6:135238527-135271260,6:135238527-135271260	111	6	5	213.421	1	0.314512	ADME
PDE3B	11:14665268-14893604	111	7	7	212.53	0	0.317336	ADME
XDH	2:31557187-31637611	111	6	5	169.745	1	0.331019	ADME
CYP4F3	19:15751706-15771570,19:15751706-15771570,19:15751706-15771570	111	6	5	133.137	0	0.332359	ADME
PNMT	17:37824506-37826728	111	2	2	38.9472	0	0.333061	ADME
CFTR	7:117120016-117308718	111	7	5	188.952	0	0.336586	ADME
AOX1	2:201450730-201536217	111	2	2	93.5563	1	0.340151	ADME
SCN4A	17:62015913-62050278	111	9	8	258.1	0	0.358662	Na channel
CYP1B1	2:38294745-38303323	111	3	3	110.185	0	0.367652	ADME
SCN7A	2:167260082-167343481	111	9	7	196.378	0.8	0.368789	Na channel
CYP4B1	1:47264669-47285021,1:47264669-47285021	111	4	3	90.1216	1	0.391571	ADME
ALDH4A1	1:19197923-19229293,1:19197923-19229293,1:19197923-19217385	111	11	8	229.182	0	0.39591	ADME
RXRA	9:137218315-137332431	111	3	2	66.6638	1	0.407891	ADME
CHST4	16:71560153-71572493,16:71560022-71572493	111	2	2	28.7384	0.5	0.407913	ADME
ABCB5	7:20655244-20796637,7:20686965-20700017,7:20686965-20707187,7:20686965-20796637	111	9	4	176.678	0	0.40994	ADME
SCN1A	2:166845669-166930149,2:166845669-167005642,2:166845669-166930149,2:166845669-166930149	111	5	3	80.8184	0	0.421985	Na channel
ABCA1	9:107543283-107690527	111	10	8	187.263	1	0.433137	ADME
NOS3	7:150690891-150701023,7:150690891-150701023,7:150690891-150701023,7:150688143-150711687	111	7	5	121.16	1	0.440709	ADME
DHRS2	14:24105572-24114848,14:24105572-24114848	111	5	3	91.5583	1	0.441551	ADME
FMO5	1:146655883-146697230,1:146657837-146697230,1:146657837-146697230	111	3	3	130.016	0	0.449249	ADME
ABCC10	6:43399488-43418163,6:43395291-43418163	111	11	6	186.076	1	0.458127	ADME
HSD17B14	19:49316273-49339934	111	3	2	51.7327	1	0.465493	ADME
SLC22A9	11:63137260-63177712	111	3	3	58.7934	1	0.474659	ADME
ABCB4	7:87031360-87105019,7:87031360-87105019,7:87031360-87105019	111	5	5	86.8605	1	0.47792	ADME
GSTM5	1:110254863-110260890	111	2	2	85.824	0	0.481766	ADME
SLC29A2	11:66129991-66139291	111	2	2	37.577	1	0.490496	ADME
ALDH1B1	9:38392701-38398657	111	2	2	31.677	1	0.494894	ADME
SULT2B1	19:49055428-49102684,19:49078992-49102684	111	2	2	44.1912	1	0.52015	ADME
CYP2A13	19:41594367-41602099	111	5	2	61.4396	1	0.524708	ADME
ABCC9	12:21950323-22089628,12:21958107-22089628	111	2	2	95.3407	0	0.52915	ADME
UGT1A6	2:234600320-234681945,2:234601511-234681951	111	5	2	54.1503	0	0.541134	ADME
UGT1A5	2:234621637-234681945	111	5	2	54.1503	0	0.541134	ADME
UGT1A7	2:234590583-234681945	111	5	2	54.1503	0	0.541134	ADME
UGT1A4	2:234627437-234681945	111	5	2	54.1503	0	0.541134	ADME
UGT1A8	2:234526290-234681945	111	8	4	108.077	0.9	0.543535	ADME
SLC22A18AS	11:2909326-2925175	111	2	2	35.5976	1	0.558235	ADME
UGT2A1	4:70454134-70513417	111	6	5	98.3438	0	0.559196	ADME
SLC2A4	17:7185053-7191367	111	4	4	45.8508	1	0.563518	ADME
SLC22A11	11:64323097-64338999	111	4	3	46.8803	1	0.564606	ADME
NOS1	12:117645946-117742857,12:117645946-117799607,12:117645946-117799607,12:117645946-117747215	111	5	4	74.8382	0	0.568184	ADME
ATP7B	13:52506805-52585630,13:52506805-52585630	111	7	6	57.3551	1	0.570793	ADME
SLCO3A1	15:92396937-92715665,15:92396937-92709137	111	4	3	90.4379	0	0.581453	ADME
CYP4F11	19:16023179-16045676,19:16023179-16045676	111	5	4	69.5666	1	0.596606	ADME
SCN2A	2:166150340-166248820,2:166152282-166248820,2:166095911-166248820	111	2	2	23.8968	1	0.612371	Na channel
SLC28A2	15:45544427-45568132	111	2	2	19.3641	1	0.617261	ADME
EPHX2	8:27348644-27402486	111	4	2	34.1752	1	0.619268	ADME
CHST8	19:34175433-34264414,19:34112872-34264414,19:34112860-34264414	111	5	3	16.9919	1	0.681893	ADME
ABCC3	17:48712217-48769063,17:48712217-48745288	111	10	7	35.7584	1	0.685595	ADME
SCN10A	3:38738836-38835501	111	10	4	90.234	0	0.687408	Na channel
SLC7A8	14:23594503-23623610,14:23594503-23652849	111	3	3	13.5978	1	0.690998	ADME
GPX5	6_cox_hap2:15992-24932,6_cox_hap2:15992-24932,6:28493788-28502728,6:28493788-28502728	111	2	2	46.7524	0	0.691432	ADME
SCN11A	3:38887259-38992052	111	7	4	38.8173	1	0.70127	Na channel
UGT1A9	2:234580543-234681951	111	7	3	61.9562	0	0.705	ADME
UGT1A10	2:234545122-234681951	111	7	3	61.9562	0	0.705	ADME
SLC19A1	21:46934628-46954542,21:46934628-46962385,21:46934628-46962385	111	3	2	22.0509	0	0.708273	ADME
PPARA	22:46546498-46639653,22:46546498-46639653	111	3	3	35.769	0	0.71569	ADME
CYP7A1	8:59402736-59412720	111	3	2	11.1715	1	0.715819	ADME
SLCO2B1	11:74862031-74917445,11:74862031-74917445,11:74870843-74917445	111	4	4	68.4907	0	0.728255	ADME
SLC5A6	2:27422454-27435175,2:27422454-27435175	111	6	3	8.23996	1	0.731578	ADME
SLC2A5	1:9097004-9148510,1:9101426-9129887,1:9097004-9129887	111	2	2	5.50744	1	0.735085	ADME
CHST2	3:142838667-142841812	111	5	4	68.4198	0	0.741212	ADME
DHRS7C	17:9674754-9694601	111	2	2	6.85696	1	0.753578	ADME
PDE3A	12:20522196-20833881	111	2	2	3.33054	1	0.776165	ADME
CHST11	12:104850691-105155792,12:104850691-105155792	111	2	2	5.23664	1	0.782844	ADME
FMO1	1:171217662-171255113	111	4	2	3.36464	1	0.785666	ADME
CYP3A43	7:99425635-99464173,7:99425635-99464173,7:99425635-99464173	111	2	2	4.95686	1	0.785989	ADME
CHST3	10:73724119-73773322	111	2	2	4.4356	1	0.791914	ADME
SLC15A1	13:99336054-99404929	111	4	2	4.68902	1	0.792797	ADME
SULT1C2	2:108905094-108926371,2:108905094-108926371	111	5	5	96.0915	0	0.794241	ADME
DPEP1	16:89686999-89704839,16:89679715-89704839	111	2	2	3.27815	1	0.800203	ADME
ABCC6	16:16315043-16317328,16:16243421-16317328	111	11	8	150.861	0	0.804001	ADME
HAGH	16:1859103-1877195,16:1859103-1877195	111	2	2	3.79527	1	0.804144	ADME
UGT8	4:115519610-115598202,4:115543522-115598202	111	2	2	3.79132	1	0.808067	ADME
ABCB6	2:220074487-220083712	111	4	3	19.7938	1	0.812232	ADME
CYP27A1	2:219646471-219680016	111	4	4	10.6923	1	0.812684	ADME
SULF1	8:70378858-70573147,8:70405027-70573147,8:70378858-70573147,8:70405027-70573147	111	7	5	22.4775	1	0.83269	ADME
CYP4F2	19:15988833-16008884	111	2	2	22.6425	0	0.835241	ADME
SLC13A1	7:122753587-122840025	111	2	2	3.79257	1	0.836726	ADME
TAP2	6_dbb_hap3:4074732-4087923,6_dbb_hap3:4071135-4087923,6_mann_hap4:4250381-4263744,6_mann_hap4:4246805-4263744,6_mcf_hap5:4130074-4143422,6_mcf_hap5:4126505-4143422,6_qbl_hap6:4025292-4038655,6_qbl_hap6:4021716-4038655,6_ssto_hap7:4224128-4237318,6_ssto_hap7:4220532-4237318,6_cox_hap2:4237715-4251075,6_cox_hap2:4234139-4251075,6:32793186-32806547,6:32789609-32806547,6_apd_hap1:4080358-4093549,6_ap…	111	5	5	20.5532	1	0.845597	ADME
ABCC4	13:95748024-95953687,13:95672082-95953687	111	7	6	19.8717	1	0.876414	ADME
MPO	17:56347216-56358296	111	5	4	7.90202	1	0.888115	ADME
SLCO5A1	8:70584567-70747299,8:70584567-70745625,8:70584567-70745404	111	4	2	6.60015	0.3	1	ADME
SLCO6A1	5:101707651-101834720	111	4	3	18.5703	0	1	ADME
ABCC12	16:48116883-48180681	111	12	4	8.83142	1	1	ADME
DDO	6:110713382-110736753,6:110713382-110736753	111	5	3	0.422083	1	1	ADME
