# Supplementary material for: Genomic and clinical predictors of lacosamide response in refractory epilepsies
Source: Epilepsia Open. 2019 Sep 25;4(4):563–71. doi: 10.1002/epi4.12360 (PMC6885661; doi:10.1002/epi4.12360)
Supplement: Supplementary file 3 [file EPI4-4-0-s003.xlsx]

## Sheet: Sheet1
Supplementary table 3: SKAT-O results for >75% reduction in seizures vs no response groups
Gene	RANGE	N_INFORMATIVE	NumVar	NumPolyVar	Q	rho	Pvalue	Gene-set
CYP24A1	20:52769987-52790516,20:52769987-52790516	123	3	2	367.083	1	0.0144951	ADME
FMO3	1:171060017-171086959,1:171060017-171086959	123	2	2	557.357	1	0.0173852	ADME
SLC22A16	6:110745906-110797844	123	2	2	554.989	0	0.0303117	ADME
POR	7:75544419-75616173	123	6	5	1146.1	1	0.0308925	ADME
ARNT	1:150782180-150849244,1:150782180-150849244,1:150782180-150849244	123	4	2	331.455	0	0.041382	ADME
ALDH9A1	1:165631448-165667900	123	5	4	562.352	0	0.0623666	ADME
SLC28A1	15:85427912-85489027,15:85427912-85439268	123	5	4	922.286	1	0.0634635	ADME
CYP2C18	10:96443250-96495947,10:96443250-96495947	123	4	3	645.77	0	0.0712814	ADME
CYP3A7	7:99302659-99332819	123	3	2	172.814	0	0.105541	ADME
HSD17B14	19:49316273-49339934	123	3	3	254.51	0	0.146517	ADME
UGT1A6	2:234600320-234681945,2:234601511-234681951	123	5	3	351.986	1	0.155763	ADME
UGT1A5	2:234621637-234681945	123	5	3	351.986	1	0.155763	ADME
UGT1A7	2:234590583-234681945	123	5	3	351.986	1	0.155763	ADME
UGT1A4	2:234627437-234681945	123	5	3	351.986	1	0.155763	ADME
SCN5A	3:38589552-38691163,3:38589552-38691163,3:38589552-38691163,3:38589552-38691163,3:38589552-38691164,3:38589552-38691164	123	10	7	367.88	0	0.157275	Na channel
ADH1B	4:100227526-100242572	123	3	3	201.897	0.6	0.157576	ADME
SLCO4A1	20:61273796-61303647	123	3	3	282.939	0	0.157688	ADME
SLC22A13	3:38307297-38319806	123	3	3	308.65	1	0.15853	ADME
SLC13A2	17:26800663-26824798,17:26800663-26824798,17:26800663-26824798,17:26800663-26824798	123	3	3	205.724	0.8	0.16154	ADME
ABCC11	16:48200821-48266182,16:48200821-48269088,16:48200821-48269088	123	10	5	345.059	0	0.175126	ADME
XDH	2:31557187-31637611	123	6	5	391.966	1	0.181294	ADME
CYP4F3	19:15751706-15771570,19:15751706-15771570,19:15751706-15771570	123	6	6	296.814	0	0.183953	ADME
CYP2A13	19:41594367-41602099	123	5	3	294.237	1	0.192298	ADME
CYP39A1	6:46517444-46620523	123	4	4	440.594	1	0.196111	ADME
AOX1	2:201450730-201536217	123	2	2	201.102	1	0.2209	ADME
PON1	7:94927668-94953884	123	2	2	94.9339	0	0.226758	ADME
GSTM5	1:110254863-110260890	123	2	2	277.315	1	0.228884	ADME
NR1I2	3:119499330-119537332,3:119501556-119537332,3:119499330-119537332	123	2	2	188.651	0	0.229325	ADME
CHST12	7:2443258-2474216	123	2	2	59.8413	1	0.240232	ADME
MGST2	4:140586921-140625406,4:140586921-140661899,4:140586921-140661899,4:140586921-140625406	123	6	5	361.684	0	0.243351	ADME
SLC22A5	5:131705400-131731306	123	3	2	111.511	1	0.27219	ADME
RXRA	9:137218315-137332431	123	3	2	140.06	1	0.272423	ADME
CES2	16:66968346-66978994,16:66968346-66978994,16:66968373-66978994	123	2	2	109.548	0	0.275438	ADME
FMO5	1:146655883-146697230,1:146657837-146697230,1:146657837-146697230	123	3	3	220.091	0	0.287742	ADME
ABCB8	7:150725509-150744869	123	6	3	119.909	0	0.288356	ADME
SCN7A	2:167260082-167343481	123	9	8	419.063	1	0.290597	Na channel
CYP26A1	10:94833231-94837641,10:94833646-94837641	123	2	2	107.282	0	0.292601	ADME
EPHX2	8:27348644-27402486	123	4	2	164.809	1	0.296362	ADME
UGT1A8	2:234526290-234681945	123	8	5	394.3	1	0.300552	ADME
DHRS2	14:24105572-24114848,14:24105572-24114848	123	5	4	219.925	0	0.302979	ADME
ABCB4	7:87031360-87105019,7:87031360-87105019,7:87031360-87105019	123	5	5	187.508	1	0.325165	ADME
SCN1A	2:166845669-166930149,2:166845669-167005642,2:166845669-166930149,2:166845669-166930149	123	5	3	107.955	0	0.330743	Na channel
SLC22A9	11:63137260-63177712	123	3	3	118.547	1	0.33824	ADME
UGT2A1	4:70454134-70513417	123	6	5	211.021	0	0.34168	ADME
CYP4B1	1:47264669-47285021,1:47264669-47285021	123	4	4	200.798	0	0.349954	ADME
ATP7B	13:52506805-52585630,13:52506805-52585630	123	7	6	188.165	1	0.352994	ADME
UGT1A9	2:234580543-234681951	123	7	4	226.54	1	0.357141	ADME
UGT1A10	2:234545122-234681951	123	7	4	226.54	1	0.357141	ADME
PDE3B	11:14665268-14893604	123	7	7	268.172	0	0.373394	ADME
SLC29A2	11:66129991-66139291	123	2	2	70.4612	1	0.387471	ADME
SLC2A4	17:7185053-7191367	123	4	4	126.716	1	0.390515	ADME
PNMT	17:37824506-37826728	123	2	2	36.2442	0	0.391411	ADME
SCN4A	17:62015913-62050278	123	9	8	352.013	0	0.394846	Na channel
SCN9A	2:167051696-167232497	123	10	8	341.873	0	0.395405	Na channel
ABCB5	7:20655244-20796637,7:20686965-20700017,7:20686965-20707187,7:20686965-20796637	123	9	6	356.3	0.6	0.39943	ADME
SLC22A11	11:64323097-64338999	123	4	3	120.396	1	0.40229	ADME
CFTR	7:117120016-117308718	123	7	6	268.063	0	0.410122	ADME
ALDH8A1	6:135238527-135271260,6:135238527-135271260,6:135238527-135271260	123	6	5	220.135	1	0.43909	ADME
SLC10A2	13:103696347-103719196	123	5	5	237.306	0	0.44359	ADME
NNMT	11:114166534-114183238	123	2	2	57.0052	0	0.471677	ADME
SLC28A2	15:45544427-45568132	123	2	2	47.9484	1	0.477856	ADME
SCN2A	2:166150340-166248820,2:166152282-166248820,2:166095911-166248820	123	2	2	52.4925	1	0.485596	Na channel
SCN10A	3:38738836-38835501	123	10	5	258.175	0	0.488952	Na channel
ABCC3	17:48712217-48769063,17:48712217-48745288	123	10	7	138.074	1	0.491746	ADME
SLCO3A1	15:92396937-92715665,15:92396937-92709137	123	4	3	96.9079	1	0.501025	ADME
ABCC10	6:43399488-43418163,6:43395291-43418163	123	11	9	351.905	0	0.502418	ADME
CHST8	19:34175433-34264414,19:34112872-34264414,19:34112860-34264414	123	5	3	54.9216	1	0.511329	ADME
PPARA	22:46546498-46639653,22:46546498-46639653	123	3	3	81.951	0	0.52139	ADME
ABCC1	16:16043433-16236930,16:16043433-16236930,16:16043433-16236930,16:16043433-16236930,16:16043433-16236930	123	8	6	155.66	1	0.527425	ADME
CYP4F11	19:16023179-16045676,19:16023179-16045676	123	5	4	177.514	0	0.529661	ADME
CYP4F2	19:15988833-16008884	123	2	2	83.5497	0	0.533943	ADME
TAP2	6_dbb_hap3:4074732-4087923,6_dbb_hap3:4071135-4087923,6_mann_hap4:4250381-4263744,6_mann_hap4:4246805-4263744,6_mcf_hap5:4130074-4143422,6_mcf_hap5:4126505-4143422,6_qbl_hap6:4025292-4038655,6_qbl_hap6:4021716-4038655,6_ssto_hap7:4224128-4237318,6_ssto_hap7:4220532-4237318,6_cox_hap2:4237715-4251075,6_cox_hap2:4234139-4251075,6:32793186-32806547,6:32789609-32806547,6_apd_hap1:4080358-4093549,6_ap…	123	5	5	139.383	1	0.536638	ADME
NOS3	7:150690891-150701023,7:150690891-150701023,7:150690891-150701023,7:150688143-150711687	123	7	5	113.584	1	0.539521	ADME
SLCO5A1	8:70584567-70747299,8:70584567-70745625,8:70584567-70745404	123	4	2	39.0837	0	0.542354	ADME
SCN11A	3:38887259-38992052	123	7	4	120.11	1	0.546428	Na channel
CYP2S1	19:41699114-41713444	123	2	2	50.6974	0	0.547281	ADME
ABCC4	13:95748024-95953687,13:95672082-95953687	123	7	6	163.493	1	0.549547	ADME
SLC7A8	14:23594503-23623610,14:23594503-23652849	123	3	3	35.7007	1	0.557762	ADME
ABCC9	12:21950323-22089628,12:21958107-22089628	123	2	2	106.665	0	0.562003	ADME
MPO	17:56347216-56358296	123	5	4	87.0953	1	0.567435	ADME
CYP7A1	8:59402736-59412720	123	3	2	33.1464	1	0.573955	ADME
ABCC6	16:16315043-16317328,16:16243421-16317328	123	11	8	340.151	1	0.574404	ADME
CYP1B1	2:38294745-38303323	123	3	3	102.718	0	0.582751	ADME
DHRS7C	17:9674754-9694601	123	2	2	29.4009	1	0.584401	ADME
ABCC12	16:48116883-48180681	123	12	5	166.177	0	0.599772	ADME
SULT1C2	2:108905094-108926371,2:108905094-108926371	123	5	5	115.583	1	0.605785	ADME
SLC2A5	1:9097004-9148510,1:9101426-9129887,1:9097004-9129887	123	2	2	17.6861	1	0.608817	ADME
SLCO6A1	5:101707651-101834720	123	4	3	80.8661	0	0.611132	ADME
SLC19A1	21:46934628-46954542,21:46934628-46962385,21:46934628-46962385	123	3	2	34.0322	0	0.633518	ADME
SLC5A6	2:27422454-27435175,2:27422454-27435175	123	6	3	20.5631	1	0.637013	ADME
ABCA1	9:107543283-107690527	123	10	9	154.505	1	0.643166	ADME
SLC13A1	7:122753587-122840025	123	2	2	21.9976	1	0.655366	ADME
ALDH4A1	1:19197923-19229293,1:19197923-19229293,1:19197923-19217385	123	11	8	218.695	0	0.667161	ADME
CHST3	10:73724119-73773322	123	2	2	14.9354	1	0.679218	ADME
UGT8	4:115519610-115598202,4:115543522-115598202	123	2	2	14.9538	1	0.680132	ADME
SULF1	8:70378858-70573147,8:70405027-70573147,8:70378858-70573147,8:70405027-70573147	123	7	5	67.4216	1	0.68462	ADME
CYP3A43	7:99425635-99464173,7:99425635-99464173,7:99425635-99464173	123	2	2	13.8768	1	0.687005	ADME
CHST4	16:71560153-71572493,16:71560022-71572493	123	2	2	12.3763	1	0.69111	ADME
DPEP1	16:89686999-89704839,16:89679715-89704839	123	2	2	11.8302	1	0.693318	ADME
SLC15A1	13:99336054-99404929	123	4	2	13.5451	1	0.694622	ADME
CHST11	12:104850691-105155792,12:104850691-105155792	123	2	2	11.1292	1	0.71504	ADME
FMO1	1:171217662-171255113	123	4	2	9.32662	1	0.715674	ADME
PDE3A	12:20522196-20833881	123	2	2	7.58707	1	0.718102	ADME
HAGH	16:1859103-1877195,16:1859103-1877195	123	2	2	10.65	1	0.718865	ADME
ABCB6	2:220074487-220083712	123	4	3	90.8282	0	0.749741	ADME
NOS1	12:117645946-117742857,12:117645946-117799607,12:117645946-117799607,12:117645946-117747215	123	5	4	81.0123	0	0.758225	ADME
SLC22A10	11:63057429-63079246	123	5	3	32.3716	1	0.768039	ADME
ABCA4	1:94458393-94586705	123	18	15	429.723	0	0.791636	ADME
DDO	6:110713382-110736753,6:110713382-110736753	123	5	3	20.9606	1	0.800724	ADME
ALDH1B1	9:38392701-38398657	123	2	2	8.6355	1	0.800854	ADME
SLC22A18AS	11:2909326-2925175	123	2	2	26.2099	0	0.814877	ADME
CHST2	3:142838667-142841812	123	5	5	120.327	0	0.823648	ADME
GPX5	6_cox_hap2:15992-24932,6_cox_hap2:15992-24932,6:28493788-28502728,6:28493788-28502728	123	2	2	10.8772	1	0.865219	ADME
SULT2B1	19:49055428-49102684,19:49078992-49102684	123	2	2	9.72872	1	0.874155	ADME
SLCO2B1	11:74862031-74917445,11:74862031-74917445,11:74870843-74917445	123	4	4	1.44078	1	1	ADME
SLC13A3	20:45186461-45280100,20:45186461-45280100,20:45186461-45313124,20:45186461-45280100,20:45186461-45313124	123	2	2	1.48994	1	1	ADME
SLCO4C1	5:101569691-101632253	123	2	2	13.0986	0	1	ADME
CYP27A1	2:219646471-219680016	123	4	4	5.29214	1	1	ADME
