# Supplementary material for: Genomic and clinical predictors of lacosamide response in refractory epilepsies
Source: Epilepsia Open. 2019 Sep 25;4(4):563–71. doi: 10.1002/epi4.12360 (PMC6885661; doi:10.1002/epi4.12360)
Supplement: Supplementary file 4 [file EPI4-4-0-s004.xlsx]

## Sheet: Sheet1
Supplementary table 4: SKAT-O results for seizures worsening vs no response groups
Gene	RANGE	N_INFORMATIVE	NumVar	NumPolyVar	Q	rho	Pvalue	Gene-set
UGT1A8	2:234526290-234681945	117	8	5	1361.8	1	0.00632588	ADME
GSR	8:30535579-30585486,8:30535579-30585486,8:30535579-30585486,8:30535579-30585486	117	2	2	399.046	1	0.00759148	ADME
UGT1A9	2:234580543-234681951	117	7	4	692.353	0.9	0.00786888	ADME
UGT1A10	2:234545122-234681951	117	7	4	692.353	0.9	0.00786888	ADME
ARNT	1:150782180-150849244,1:150782180-150849244,1:150782180-150849244	117	4	4	821.613	1	0.0377164	ADME
ABCB8	7:150725509-150744869	117	6	4	260.467	0.5	0.040224	ADME
SCN8A	12:51985019-52202299,12:52056547-52202299	117	3	1	242.705	0	0.0425431	Na channel
CYP8B1	3:42913683-42917633	117	3	2	412	1	0.0492751	ADME
UGT1A6	2:234600320-234681945,2:234601511-234681951	117	5	3	275.673	0.6	0.0512386	ADME
UGT1A5	2:234621637-234681945	117	5	3	275.673	0.6	0.0512386	ADME
UGT1A7	2:234590583-234681945	117	5	3	275.673	0.6	0.0512386	ADME
UGT1A4	2:234627437-234681945	117	5	3	275.673	0.6	0.0512386	ADME
POR	7:75544419-75616173	117	6	3	377.856	0.8	0.0662461	ADME
UGT2A1	4:70454134-70513417	117	6	6	564.794	0	0.0674325	ADME
ALDH3B2	11:67429632-67442102,11:67429632-67448685	117	2	1	94.8252	0	0.0693863	ADME
ALDH2	12:112204690-112247789,12:112204690-112247789	117	2	1	95.3934	0	0.0734125	ADME
SLC28A1	15:85427912-85489027,15:85427912-85439268	117	5	4	424.11	0	0.0797918	ADME
SLCO6A1	5:101707651-101834720	117	4	3	299.799	0	0.0838389	ADME
SLC27A1	19:17581299-17616977	117	2	2	378.116	1	0.0882496	ADME
EPHX1	1:225997796-226033262,1:226013001-226033262	117	2	2	238.495	1	0.112016	ADME
SLC22A18	11:2923511-2946476,11:2920950-2946476	117	2	1	192.132	0	0.119732	ADME
CYP2C18	10:96443250-96495947,10:96443250-96495947	117	4	3	472.839	0	0.136011	ADME
FMO3	1:171060017-171086959,1:171060017-171086959	117	2	1	119.227	0	0.144372	ADME
SCN1B	19:35521591-35531353,19:35521591-35525174	117	2	1	75.824	0	0.148102	Na channel
SCN3B	11:123499894-123525315,11:123499894-123525315	117	2	1	75.824	0	0.148102	Na channel
ALDH8A1	6:135238527-135271260,6:135238527-135271260,6:135238527-135271260	117	6	6	406.987	0	0.159602	ADME
SLC22A18AS	11:2909326-2925175	117	2	2	192.796	0	0.163146	ADME
CHST4	16:71560153-71572493,16:71560022-71572493	117	2	2	133.69	1	0.17928	ADME
SLC15A1	13:99336054-99404929	117	4	4	214.385	0.8	0.180533	ADME
SLC7A7	14:23242431-23289014,14:23242431-23285072,14:23242431-23285072	117	2	2	198.656	1	0.184065	ADME
SLC22A13	3:38307297-38319806	117	3	2	197.94	1	0.185582	ADME
MPO	17:56347216-56358296	117	5	5	326.356	0	0.189811	ADME
RXRA	9:137218315-137332431	117	3	2	147.787	1	0.201173	ADME
ABCA1	9:107543283-107690527	117	10	8	467.916	1	0.211093	ADME
ABCC6	16:16315043-16317328,16:16243421-16317328	117	11	7	341.965	0	0.232416	ADME
PPARA	22:46546498-46639653,22:46546498-46639653	117	3	1	87.7706	0	0.241778	ADME
CYP2A13	19:41594367-41602099	117	5	1	44.1698	0	0.242845	ADME
SULT1C2	2:108905094-108926371,2:108905094-108926371	117	5	5	278.666	1	0.244436	ADME
NOS3	7:150690891-150701023,7:150690891-150701023,7:150690891-150701023,7:150688143-150711687	117	7	4	173.847	0.8	0.255112	ADME
PDE3B	11:14665268-14893604	117	7	6	376.27	1	0.268607	ADME
ALDH1B1	9:38392701-38398657	117	2	1	69.9112	0	0.27177	ADME
HSD17B14	19:49316273-49339934	117	3	3	160.314	0.9	0.288939	ADME
CFTR	7:117120016-117308718	117	7	5	362.234	1	0.292063	ADME
CYP1B1	2:38294745-38303323	117	3	2	112.124	1	0.312089	ADME
CYP11A1	15:74630102-74658553,15:74630102-74660081	117	2	2	100.018	0	0.317948	ADME
SULT2B1	19:49055428-49102684,19:49078992-49102684	117	2	2	179.575	0	0.322022	ADME
ABCC1	16:16043433-16236930,16:16043433-16236930,16:16043433-16236930,16:16043433-16236930,16:16043433-16236930	117	8	8	472.609	1	0.324793	ADME
SLC29A2	11:66129991-66139291	117	2	2	54.4462	1	0.34357	ADME
EPHX2	8:27348644-27402486	117	4	3	189.195	0	0.359485	ADME
SLC13A3	20:45186461-45280100,20:45186461-45280100,20:45186461-45313124,20:45186461-45280100,20:45186461-45313124	117	2	1	39.9491	0	0.362289	ADME
CHST6	16:75507021-75528926	117	2	1	32.4209	0	0.363455	ADME
MGST2	4:140586921-140625406,4:140586921-140661899,4:140586921-140661899,4:140586921-140625406	117	6	5	290.458	0	0.377442	ADME
SLC22A9	11:63137260-63177712	117	3	3	67.5958	1	0.379247	ADME
CYP4F3	19:15751706-15771570,19:15751706-15771570,19:15751706-15771570	117	6	4	252.867	1	0.379584	ADME
CHST8	19:34175433-34264414,19:34112872-34264414,19:34112860-34264414	117	5	3	124.228	0	0.389057	ADME
SLC22A5	5:131705400-131731306	117	3	2	55.4894	1	0.396048	ADME
GSTM5	1:110254863-110260890	117	2	2	53.7195	1	0.405024	ADME
SLC29A1	6:44191295-44201888,6:44187241-44201888,6:44187241-44201888,6:44191295-44201888,6:44191362-44201888	117	2	2	98.7642	0	0.412313	ADME
SLC19A1	21:46934628-46954542,21:46934628-46962385,21:46934628-46962385	117	3	2	49.1551	0	0.414359	ADME
SLC22A14	3:38347444-38359859	117	3	1	24.0209	0	0.417377	ADME
DDO	6:110713382-110736753,6:110713382-110736753	117	5	3	62.1712	1	0.42146	ADME
SULT1A2	16:28603263-28607801,16:28603263-28608391	117	2	2	100.06	0	0.424518	ADME
TAP1	6_mann_hap4:4270181-4278944,6_mcf_hap5:4149862-4158625,6_qbl_hap6:4045092-4053855,6_cox_hap2:4257513-4266276,6_dbb_hap3:4094363-4103126,6_ssto_hap7:4243758-4252521,6:32812985-32821748,6_apd_hap1:4099989-4108752	117	2	1	23.9559	0	0.430311	ADME
SLC2A4	17:7185053-7191367	117	4	3	85.1358	1	0.43226	ADME
SLC22A10	11:63057429-63079246	117	5	3	70.1302	1	0.436835	ADME
CYP39A1	6:46517444-46620523	117	4	4	260.742	0	0.439436	ADME
NOS1	12:117645946-117742857,12:117645946-117799607,12:117645946-117799607,12:117645946-117747215	117	5	3	74.429	1	0.443276	ADME
SLC22A11	11:64323097-64338999	117	4	3	78.8423	1	0.444209	ADME
SCN5A	3:38589552-38691163,3:38589552-38691163,3:38589552-38691163,3:38589552-38691163,3:38589552-38691164,3:38589552-38691164	117	10	5	120.364	0	0.448252	Na channel
DHRS7C	17:9674754-9694601	117	2	2	59.6334	1	0.450658	ADME
CYP7A1	8:59402736-59412720	117	3	3	93.5084	0	0.459686	ADME
SCN1A	2:166845669-166930149,2:166845669-167005642,2:166845669-166930149,2:166845669-166930149	117	5	3	137.554	0	0.467628	Na channel
SLC28A2	15:45544427-45568132	117	2	2	38.4579	1	0.469256	ADME
CYP4B1	1:47264669-47285021,1:47264669-47285021	117	4	3	152.054	0	0.469384	ADME
CYP4F11	19:16023179-16045676,19:16023179-16045676	117	5	4	143.926	0	0.472716	ADME
XDH	2:31557187-31637611	117	6	5	177.682	0	0.481269	ADME
TAP2	6_dbb_hap3:4074732-4087923,6_dbb_hap3:4071135-4087923,6_mann_hap4:4250381-4263744,6_mann_hap4:4246805-4263744,6_mcf_hap5:4130074-4143422,6_mcf_hap5:4126505-4143422,6_qbl_hap6:4025292-4038655,6_qbl_hap6:4021716-4038655,6_ssto_hap7:4224128-4237318,6_ssto_hap7:4220532-4237318,6_cox_hap2:4237715-4251075,6_cox_hap2:4234139-4251075,6:32793186-32806547,6:32789609-32806547,6_apd_hap1:4080358-4093549,6_ap…	117	5	5	129.947	1	0.485286	ADME
ABCB4	7:87031360-87105019,7:87031360-87105019,7:87031360-87105019	117	5	5	66.8133	1	0.486956	ADME
ABCC3	17:48712217-48769063,17:48712217-48745288	117	10	7	116.069	1	0.491733	ADME
ALDH3A2	17:19552063-19580908,17:19552063-19580904	117	2	2	80.1563	0	0.493318	ADME
ABCC10	6:43399488-43418163,6:43395291-43418163	117	11	7	196.818	1	0.49754	ADME
ABCC12	16:48116883-48180681	117	12	5	129.335	1	0.498681	ADME
SCN9A	2:167051696-167232497	117	10	8	209.552	0	0.499719	Na channel
SULF1	8:70378858-70573147,8:70405027-70573147,8:70378858-70573147,8:70405027-70573147	117	7	3	114.952	0	0.500566	ADME
CHST9	18:24495594-24765289	117	2	2	80.3764	1	0.501811	ADME
ABCC11	16:48200821-48266182,16:48200821-48269088,16:48200821-48269088	117	10	6	164.898	1	0.503315	ADME
ADH1B	4:100227526-100242572	117	3	2	42.7142	1	0.504035	ADME
CYP26A1	10:94833231-94837641,10:94833646-94837641	117	2	1	12.9307	0	0.507611	ADME
SLCO5A1	8:70584567-70747299,8:70584567-70745625,8:70584567-70745404	117	4	3	72.4951	0.8	0.509917	ADME
SLCO3A1	15:92396937-92715665,15:92396937-92709137	117	4	4	128.34	0	0.51505	ADME
CYP7B1	8:65508528-65711348	117	2	1	11.4015	0	0.519345	ADME
GPX5	6_cox_hap2:15992-24932,6_cox_hap2:15992-24932,6:28493788-28502728,6:28493788-28502728	117	2	2	74.5109	1	0.52146	ADME
SLC7A8	14:23594503-23623610,14:23594503-23652849	117	3	3	30.4484	1	0.539557	ADME
CYP4F2	19:15988833-16008884	117	2	2	32.3687	1	0.549136	ADME
SLC2A5	1:9097004-9148510,1:9101426-9129887,1:9097004-9129887	117	2	2	21.0735	1	0.566919	ADME
CHST2	3:142838667-142841812	117	5	4	83.3064	1	0.57707	ADME
CHST3	10:73724119-73773322	117	2	2	23.3765	1	0.587702	ADME
CYP3A7	7:99302659-99332819	117	3	2	12.1493	1	0.58792	ADME
DPEP1	16:89686999-89704839,16:89679715-89704839	117	2	2	20.9992	1	0.589924	ADME
CYP2S1	19:41699114-41713444	117	2	2	24.802	1	0.596406	ADME
SLCO1C1	12:20848398-20906320,12:20848288-20906320,12:20848288-20906320,12:20848398-20906320	117	2	1	16.3098	0	0.597007	ADME
SLCO2B1	11:74862031-74917445,11:74862031-74917445,11:74870843-74917445	117	4	3	68.3168	1	0.597936	ADME
SCN2A	2:166150340-166248820,2:166152282-166248820,2:166095911-166248820	117	2	2	23.3243	1	0.616761	Na channel
ALDH4A1	1:19197923-19229293,1:19197923-19229293,1:19197923-19217385	117	11	5	141.091	0	0.639398	ADME
SCN4A	17:62015913-62050278	117	9	8	208.987	0	0.644867	Na channel
SLC13A2	17:26800663-26824798,17:26800663-26824798,17:26800663-26824798,17:26800663-26824798	117	3	2	25.8187	1	0.650683	ADME
DHRS2	14:24105572-24114848,14:24105572-24114848	117	5	4	130.074	0	0.665711	ADME
SLC22A16	6:110745906-110797844	117	2	2	60.5465	0	0.671474	ADME
ABCB6	2:220074487-220083712	117	4	3	78.1104	0	0.675436	ADME
ALDH6A1	14:74526871-74551196	117	2	1	10.6294	0	0.682244	ADME
UGT8	4:115519610-115598202,4:115543522-115598202	117	2	2	10.7255	1	0.704013	ADME
NR1I2	3:119499330-119537332,3:119501556-119537332,3:119499330-119537332	117	2	2	56.8252	0	0.712187	ADME
CES2	16:66968346-66978994,16:66968346-66978994,16:66968373-66978994	117	2	1	1.98483	0	0.720901	ADME
CYP3A43	7:99425635-99464173,7:99425635-99464173,7:99425635-99464173	117	2	2	7.81338	1	0.722861	ADME
ABCB5	7:20655244-20796637,7:20686965-20700017,7:20686965-20707187,7:20686965-20796637	117	9	5	172.575	0	0.730577	ADME
SLCO4C1	5:101569691-101632253	117	2	2	6.61702	1	0.735879	ADME
SULT1B1	4:70592685-70626430	117	2	1	1.51757	0	0.742247	ADME
SCN10A	3:38738836-38835501	117	10	7	221.541	0	0.745054	Na channel
PON1	7:94927668-94953884	117	2	1	1.21519	0	0.756799	ADME
SLC13A1	7:122753587-122840025	117	2	2	41.1559	0	0.757459	ADME
SLC10A2	13:103696347-103719196	117	5	4	32.2634	1	0.762284	ADME
ATP7B	13:52506805-52585630,13:52506805-52585630	117	7	7	52.9576	1	0.76237	ADME
SOD2	6:160102754-160114353,6:160100148-160114353,6:160100148-160114353	117	2	1	1.077	0	0.764004	ADME
SLC5A6	2:27422454-27435175,2:27422454-27435175	117	6	3	4.92726	1	0.766277	ADME
PNMT	17:37824506-37826728	117	2	2	1.45384	1	0.785438	ADME
FMO1	1:171217662-171255113	117	4	2	3.91517	1	0.789548	ADME
NNMT	11:114166534-114183238	117	2	1	0.387352	0	0.819942	ADME
ABCA4	1:94458393-94586705	117	18	15	324.929	0	0.822384	ADME
HAGH	16:1859103-1877195,16:1859103-1877195	117	2	2	2.27199	1	0.840009	ADME
CHST11	12:104850691-105155792,12:104850691-105155792	117	2	2	2.2371	1	0.842524	ADME
PDE3A	12:20522196-20833881	117	2	2	1.4747	1	0.847752	ADME
SCN11A	3:38887259-38992052	117	7	5	60.0196	0	0.882062	Na channel
SCN7A	2:167260082-167343481	117	9	6	79.6812	0	0.914197	Na channel
ABCC9	12:21950323-22089628,12:21958107-22089628	117	2	2	7.48731	1	1	ADME
FMO5	1:146655883-146697230,1:146657837-146697230,1:146657837-146697230	117	3	3	33.1167	0	1	ADME
CYP27A1	2:219646471-219680016	117	4	3	3.95432	1	1	ADME
AOX1	2:201450730-201536217	117	2	2	5.4689	1	1	ADME
SLCO4A1	20:61273796-61303647	117	3	3	1.27718	1	1	ADME
ALDH9A1	1:165631448-165667900	117	5	3	0.101641	1	1	ADME
ABCC4	13:95748024-95953687,13:95672082-95953687	117	7	6	105.253	0	1	ADME
CYB5R3	22:43013845-43040640,22:43013845-43042995,22:43013845-43042995,22:43013845-43042995,22:43013845-43045405	117	2	0	NA	NA	NA	ADME
CHST12	7:2443258-2474216	117	2	0	NA	NA	NA	ADME
SLC22A12	11:64358281-64369820,11:64358281-64369820	117	2	0	NA	NA	NA	ADME
CYP24A1	20:52769987-52790516,20:52769987-52790516	117	3	0	NA	NA	NA	ADME
ALDH1A2	15:58245621-58358121,15:58245621-58358121,15:58245621-58306295,15:58245621-58358121	117	2	0	NA	NA	NA	ADME
SULT2A1	19:48373722-48389654	117	2	0	NA	NA	NA	ADME
